# Supplementary material for: Survival of viral haemorrhagic septicaemia virus and infectious haematopoietic necrosis virus in the environment and dried on stainless steel
Source: Transbound Emerg Dis. 2020 Nov 7;68(4):2295–307. doi: 10.1111/tbed.13888 (PMC8358955; doi:10.1111/tbed.13888)
Supplement: Supplementary file 1 — Table S1 [file TBED-68-2295-s001.xlsx]

## Sheet: Table S1
Table S1 Survival of viable virus at 4, 10, 15, 20 and 25°C for (a) VHSV J167, (b) IHNV isolate 32/87 and (c) IHNV isolate HV-90†
(a)
			Day
Matrix inoculated with VHSV J167	Temperature (°C)	Log10 calculated starting titre	0 (1 h)	1	2	3	7	14	21	28	35	42	49	56	63	70	77	84
MM	4	7.57749	0	-0.167583	0.165872	-0.167583	0.165872	0	-0.167583	0	0.331979	0.165872	-0.167583	0.165872	0.331979	0.331979	0.498311	0.331979
	10	7.57749	-0.333666	0	0	0	0	0.165872	0	0.165872	0	0.331979	0.498311	0.666334	0.498311	0.832417	0.331979	1
	15	7.57749	-0.169142	-0.333666	0	0	0	0.331979	-0.167583	0.666334	0.165872	0.331979	1.49831	1.33198	1.66633	2	1.66633	2.16587
	20	7.57749	-0.501689	0	0.165872	-0.333666	-0.167583	0.666334	0.498311	1.33198	1.33198	1.66633	2	3	2.33198	3.66633	3.66633	3.66633
	25	7.57749	-0.167583	0.165872	0.498311	0.331979	0.832417	1.83242	2	3.16587	3.49831	4.33198	5.66633	6.33198	6.33198	6.33198
FRW	4	7.57749	0.165872	0.165872	-0.167583	0.666334	0.498311	0.165872	-0.333666	0.498311	0	0.331979	0.165872	0.498311	0	1	0.331979	0.832417
	10	7.57749	-0.169142	-0.167583	0.165872	0.331979	0	-0.333666	0.165872	0.165872	0	0.498311	0.498311	0.498311	0.331979	0.832417	0.331979	0.832417
	15	7.57749	0	0.331979	0.331979	0.331979	0.331979	0.331979	0.165872	1	0.331979	1.33198	1.66633	2.16587	2.33198	3.66633	4.16587	4.33198
	20	7.57749	0	0.165872	0.331979	0.331979	0.331979	1	1	2.16587	2.83242	4.49831	4.33198	5.33198	5.83242	6.33198	6.33198	6.33198
	25	7.57749	0	0.331979	0.498311	0.331979	1.16587	1.66633	4.16587	5.49831	6.33198	6.33198	6.33198	6.33198
URW	4	7.87852	-0.0326358	-0.366991	0.133447	0.30103	0.30103	0.30103	1.30103	4.13345	6.4669	6.4669	6.63301	6.63301	6.63301
	10	7.87852	0.133447	-0.200659	0.466902	0.133447	0.633009	1.4669	3.96736	6.63301	6.63301	6.63301
	15	7.87852	0.133447	0.133447	0.133447	0.633009	1.4669	3.79934	6.63301	6.63301	6.63301	6.63301
	20	7.87852	0.633009	0.466902	0.133447	0.133447	5.96736	6.63301	6.63301	6.63301	6.63301
	25	7.87852	-0.0326358	-0.0326358	0.30103	2.30103	6.4669	6.63301	6.63301	6.63301	6.63301
URW-Sediment	4	7.87852	2.4669	2.30103	2.63301	2.4669	3.30103	4.30103	4.96736	5.4669	6.30103	6.30103	6.63301	6.63301	6.63301
	10	7.87852	2.63301	2.96736	3.63301	3.96736	5.61135	6.4669	6.63301	6.63301	6.63301
	15	7.87852	2.63301	3.63301	4.13345	5.63301	6.63301	6.63301	6.63301	6.63301
	20	7.87852	2.4669	4.63301	6.63301	6.63301	6.63301	6.63301	6.63301	6.63301
	25	7.87852	3.13345	6.63301	6.63301	6.63301	6.63301	6.63301
SS	4	9.17026	-0.075251	0.259104	0.0910805	0.259104	0.59277	0.758642	0.924749	1.09108	1.42519	1.42519	1.75864
	4	9.17026	0.0910805	0.259104	0.259104	0.425187	0.59277	0.924749	0.924749
	10	9.17026	-0.241358	0.0910805	0.259104	0.425187	1.09108	1.2591	1.42519	2.2591	2.2591	3.09108	2.59277
	10	9.17026	-0.075251	0.0910805	0.59277	0.59277	1.09108	1.42519	1.59277
	15	9.17026	0.0910805	0.259104	0.425187	0.758642	1.09108	3.09108	3.42519	4.42519	5.92475	6.59277	6.92475
	15	9.17026	0.259104	0.425187	0.924749	0.924749	1.2591	3.2591	3.42519
	20	9.17026	-0.241358	0.259104	0.59277	0.425187	0.924749	2.09108	2.75864	3.2591	2.92475	3.09108	3.42519
	20	9.17026	-0.075251	0.259104	0.924749	0.59277	1.2591	2.2591	3.09108
	25	9.17026	-0.241358	0.425187	0.924749	1.09108	2.42519	4.2591	5.2591	6.42519	6.59277	6.75864	6.92475
	25	9.17026	0.259104	0.59277	1.42519	1.09108	2.59277	4.2591	5.2591
(b)
			Day
Matrix inoculated with IHNV 32/67	Temperature (°C)	Log10 calculated starting titre	0 (1 h)	1	2	3	7	14	21	28	35	42	49	56	65	72
MM	4	6.74473	0	-0.333333	-0.166667	-0.5	0.333333	0.5	-0.166667	1	-0.166667	0.833333	0.833333	0.333333	1.16667	1.33333
	10	6.74473	0.333333	-0.166667	-0.333333	0	0.166667	0.333333	0.333333	0.666667	1	1.33333	1.5	1.16667	1.33333	1.83333
	15	6.74473	0	-0.333333	0.166667	0.5	0.5	1.16667	0.5	1.16667	1.5	3.16667	3.83333	3.9	5.33333	5.5
	20	6.74473	-0.166667	-0.166667	0	0.166667	0.666667	0.666667	2	2	3	3.33333	4.83333	4.5	5.5	5.5
	25	6.74473	0.166667	0.166667	0.333333	0.833333	2	3.66667	3.33333	5.5
FRW	4	6.74473	0.166667	-0.5	-0.333333	-0.166667	0.166667	0.166667	-0.333333	0.166667	0	0	0.166667	0	0.333333	0.333333
	10	6.74473	-0.166667	0	-0.166667	0.166667	0.333333	-0.333333	-0.5	0.166667	0.333333	0.166667	1	0.166667	0.666667	1
	15	6.74473	-0.5	0	-0.166667	-0.333333	0	0.166667	0	0.666667	1	1.33333	1	1.33333	1.66667	2.16667
	20	6.74473	-0.166667	0	-0.166667	0	0.5	0.833333	1.16667	1.33333	1.66667	2.83333	4.16667	4.5	5	5.5
	25	6.74473	-0.333333	0	0.5	0.666667	0.333333	2.5	2.66667	3.66667	5	5.5
URW	4	7.0461	0.134711	0.801377	-0.198623	-0.198623	0.468044	0.634711	0.634711	1.30138	1.63471	2.46804	5.30138	5.80138	5.63471	5.80138
	10	7.0461	-0.031956	0.134711	-0.198623	0.468044	0.634711	0.634711	0.301377	1.96804	4.63471	5.80138
	15	7.0461	-0.031956	-0.031956	-0.198623	0.468044	1.13471	4.80138	5.80138
	20	7.0461	-0.198623	0.301377	0.134711	0.801377	-0.031956	5.80138
	25	7.0461	0.301377	0.468044	0.968044	2.13471	5.80138
URW-Sediment	4	7.0461	4.80138	4.96804	4.13471	4.80138	5.80138
	10	7.0461	5.46804	4.96804	5.80138	5.80138	5.80138
	15	7.0461	4.96804	5.63471	5.80138	5.80138	5.80138
	20	7.0461	4.80138	5.63471	5.80138	5.80138	5.80138
	25	7.0461	5.46804	5.80138	5.80138	5.80138	5.80138
SS	4	8.17026	-0.075251	-0.075251	0.59277	0.259104	1.42519	1.2591	1.2591	1.59277	1.92475	2.42519	2.09108	1.92475
	4	8.17026	0.0910805	0.0910805	0.425187	0.259104	1.59277	1.59277	1.09108
	10	8.17026	0.0910805	0.425187	0.758642	0.59277	1.92475	2.2591	2.59277	3.42519	3.42519	4.42519	4.75864	5.2591
	10	8.17026	-0.075251	0.59277	0.59277	1.09108	1.75864	2.42519	3.2591
	15	8.17026	0.0910805	0.59277	1.42519	1.59277	2.75864	3.59277	4.59277	5.42519	5.92475	5.92475
	15	8.17026	-0.075251	0.425187	1.59277	1.59277	2.75864	3.92475	5.09108
	20	8.17026	0.425187	0.425187	1.42519	0.0910805	1.59277	2.2591	2.75864	3.2591	4.09108	3.42519	3.92475	4.59277
	20	8.17026	-0.075251	0.758642	0.758642	0.259104	1.92475	1.42519	1.92475
	25	8.17026	0.425187	0.758642	0.259104	1.59277	2.2591	1.92475	2.75864	2.2591	3.59277	3.92475	4.42519	4.2591
	25	8.17026	-0.241358	0.924749	0.758642	1.09108	1.42519	2.59277	2.2591
(c)
			Day
Matrix inoculated with IHNV HV-90	Temperature (°C)	Log10 calculated starting titre	0 (1 h)	1	2	3	7	14	21	28	35	42	49	58	65
MM	4	7.07806	-1.77636e-15	-0.333333	0.166667	0.5	0.666667	0.333333	0.166667	0.5	0.166667	0.333333	0.333333	0.833333	0.666667
	10	7.07806	-0.166667	0.5	0.166667	-1.77636e-15	0.166667	-0.333333	0.166667	0.166667	0.333333	0.666667	0.5	0.666667	1
	15	7.07806	-1.77636e-15	0.166667	-0.166667	0.5	0.333333	0.5	0.166667	0.833333	0.666667	1.16667	1.5	1.83333	2
	20	7.07806	0.166667	-0.166667	-0.5	0.333333	0.166667	0.833333	1	1.33333	0.166667	1.83333	2.83333	4.66667	4.66667
	25	7.07806	0.166667	0.166667	0.166667	-1.77636e-15	-1.77636e-15	1.83333	2.5	3.33333	4	5.16667	5.83333
FRW	4	7.07806	-0.166667	-0.833333	-0.333333	0.333333	0.5	-0.333333	-1.77636e-15	-0.166667	-0.166667	0.166667	-0.166667	-1.77636e-15	0.333333
	10	7.07806	-0.333333	-1.77636e-15	0.333333	0.5	-1.77636e-15	-1.77636e-15	-0.166667	0.333333	-1.77636e-15	-0.333333	0.5	0.666667	0.333333
	15	7.07806	0.166667	-0.333333	-0.5	0.166667	0.5	0.333333	0.5	0.166667	0.333333	0.666667	0.833333	0.166667	0.333333
	20	7.07806	-0.166667	-1.77636e-15	-0.166667	-0.166667	-1.77636e-15	-0.166667	-0.166667	0.5	0.833333	1.5	1.5	1.66667	2.33333
	25	7.07806	-0.5	-1.77636e-15	0.333333	0.666667	0.166667	1.33333	1.66667	3	4.33333	5.66667	5.83333
URW	4	7.38021	-0.0311829	0.30215	No cells	0.80215	0.135484	0.135484	0.968817	1.13548	1.46882	3.30215	3.80215	4.80215	5.46882
	10	7.38021	-0.0311829	0.635484	No cells	0.968817	0.635484	5.63548	0.30215	6.13548	6.13548
	15	7.38021	0.135484	0.30215	No cells	0.635484	0.635484	2.80215	6.13548
	20	7.38021	-0.19785	0.30215	No cells	0.468817	4.46882	6.13548
	25	7.38021	0.635484	0.468817	No cells	1.46882	4.30215	6.13548
URW-Sediment	4	7.38021	3.96882	4.63548	No cells	4.46882	4.96882	5.63548	6.13548
	10	7.38021	4.13548	4.46882	No cells	4.96882	5.96882	6.13548
	15	7.38021	4.46882	5.13548	No cells	6.13548	6.13548
	20	7.38021	4.13548	4.30215	No cells	6.13548	6.13548
	25	7.38021	4.46882	6.13548	No cells	6.13548	6.13548
SS	4	6.52892	-0.216158	0.449735	1.1173	0.951425	3.1173	2.44974	2.78384	3.61776	4.1173	4.2834	4.2834
	4	6.52892	0.449735	0.783842	0.617759	0.783842	2.2834	2.95142	3.44974	4.28	4.28
	10	6.52892	-0.0485751	0.117297	1.1173	1.2834	3.1173	4.2834	4.2834
	10	6.52892	0.117297	0.617759	2.1173	1.44974	3.2834	4.2834	4.2834
	15	6.52892	0.617759	1.1173	2.2834	3.1173	4.2834	4.2834	4.2834
	15	6.52892	0.283404	0.783842	1.78384	3.61776	4.2834	4.2834	4.2834
	20	6.52892	-0.0485751	0.951425	1.61776	1.2834	3.61776	4.2834	4.2834
	20	6.52892	0.283404	0.783842	1.61776	2.61776	3.44974	4.2834	4.2834
	25	6.52892	0.283404	1.78384	1.78384	2.61776	3.95142	4.2834	4.2834
	25	6.52892	0.283404	0.951425	1.2834	2.1173	3.78384	4.2834	4.2834
†MM: cell culture maintenance medium; FRW: filtered river water; URW: unfiltered river water; URW-Sediment: water separated from the unfiltered river water-sediment mixture; SS: re-suspended virus after drying on stainless steel. Log10 drop in titres (TCID50 ml-1) are given over time. The limit of detection of the assay was 1.76x102 TCID50 mL-1 for virus dried on stainless steel and 1.76x101 TCID…
