# Supplementary material for: Survival of viral haemorrhagic septicaemia virus and infectious haematopoietic necrosis virus in the environment and dried on stainless steel
Source: Transbound Emerg Dis. 2020 Nov 7;68(4):2295–307. doi: 10.1111/tbed.13888 (PMC8358955; doi:10.1111/tbed.13888)
Supplement: Supplementary file 2 — Table S2 [file TBED-68-2295-s002.xlsx]

## Sheet: Table S2
Table S2 Survival, adsorption and desorption of viable virus to soils and river sediment at 4°C for (a) VHSV J167, (b) IHNV 32/87 and (c) IHNV HV-90†
		VHSV J167				IHNV 32/87				IHNV HV-90
	Days post inoculation	Viral titre in FRW-soil / FRW-sediment mixture	Desorbed viral titre in FRW wash	Adsorbed viral titre in soil / sediment	Decay of adsorbed virus (Log10 drop in titre)	Viral titre in FRW-soil / FRW-sediment mixture	Desorbed viral titre in FRW wash	Adsorbed viral titre in soil / sediment	Decay of adsorbed virus (Log10 drop in titre)	Viral titre in FRW-soil / FRW-sediment mixture	Desorbed viral titre in FRW wash	Adsorbed viral titre in soil / sediment	Decay of adsorbed virus (Log10 drop in titre)
FRW	0	N/A	120000000	N/A	N/A	N/A	17600000	N/A	N/A	N/A	25800000	N/A	N/A
	0.04	N/A	120000000	N/A	N/A	N/A	17600000	N/A	N/A	N/A	25800000	N/A	N/A
	0.125	N/A	120000000	N/A	N/A	N/A	17600000	N/A	N/A	N/A	81500000	N/A	N/A
	1	N/A	176000000	N/A	N/A	N/A	55600000	N/A	N/A	N/A	37800000	N/A	N/A
	7	N/A	81500000	N/A	N/A	N/A	55600000	N/A	N/A	N/A	8150000	N/A	N/A
	14	N/A	37800000	N/A	N/A	N/A	81500000	N/A	N/A	N/A	1760000	N/A	N/A
	21	N/A	17600000	N/A	N/A	N/A	25800000	N/A	N/A	N/A	3780000	N/A	N/A
	28	N/A	25800000	N/A	N/A	N/A	37800000	N/A	N/A	N/A	1200000	N/A	N/A
	35	N/A	55600000	N/A	N/A	N/A	25800000	N/A	N/A	N/A	378000	N/A	N/A
	42	N/A	37800000	N/A	N/A	N/A	3780000	N/A	N/A	N/A	176000	N/A	N/A
	49	N/A	3780000	N/A	N/A	N/A
	56	N/A	17600000	N/A	N/A	N/A
Clay soil	0	N/A	120000000	N/A	N/A	N/A	17600000	N/A	N/A	N/A	25800000	N/A	N/A
	0.04	378000	17.6	377982	N/A	55600	17.6	55582.4	N/A	1200000	17.6	1.19998e+06	N/A
	0.125	258000	17.6	257982	0.165881	25800	17.6	25782.4	0.333614	176000	17.6	175982	0.833706
	1	176000	17.6	175982	0.332002	5560	17.6	5542.4	1.00124	176000	17.6	175982	0.833706
	7	81500	17.6	81482.4	0.666408	17600	17.6	17582.4	≥0.50	17600	17.6	17582.4	1.8341
	14	17600	17.6	17582.4	≥1.33	8150	17.6	8132.4	≥0.83	25800	17.6	25782.4	≥1.67
	21	556000	17.6	555982	-0.167589					81500	17.6	81482.4	≥1.17
	28	55600	17.6	55582.4	0.832534
	35	81500	17.6	81482.4	0.666408
	42	17600	17.6	17582.4	≥1.33
	49	17600	17.6	17582.4	≥1.33
Sandy soil	0	N/A	120000000	N/A	N/A	N/A	17600000	N/A	N/A	N/A	25800000	N/A	N/A
	0.04	120000000	1200000	118800000	N/A	25800000	1200000	24600000	N/A	258000000	556000	257444000	N/A
	0.125	120000000	2580000	117420000	0.00507436	176000000	258000	175742000	-0.85394	81500000	815000	80685000	0.50389
	1	55600000	815000	54785000	0.336155	37800000	81500	37718500	-0.185619	55600000	556000	55044000	0.669973
	7	25800000	81500	25718500	0.664571	5560000	8150	5551850	0.646497	1200000	12000	1188000	2.33587
	14	556000	815	555185	2.33038	120000	258	119742	2.31269	176000	81.5	175918	3.16537
	21	176000	176	175824	2.82974	3780000	25.8	3.77997e+06	0.813446	55600	17.6	55582.4	3.66575
	28	5560	17.6	5542.4	4.33112	258000	17.6	257982	≥1.98	17600	25.8	17574.2	4.16581
	35	17600	17.6	17582.4	≥3.83	3780000	17.6	3.77998e+06	≥0.81	25800	17.6	25782.4	≥4.00
	42	17600	17.6	17582.4	≥3.83	17600	17.6	17582.4	≥3.15	17600	17.6	17582.4	≥4.17
	49
Chalk loam	0	N/A	120000000	N/A	N/A	N/A	17600000	N/A	N/A	N/A	25800000	N/A	N/A
	0.04	81500000	3780000	77720000	N/A	12000000	3780000	8220000	N/A	176000000	2580000	173420000	N/A
	0.125	176000000	12000000	164000000	-0.324311	120000000	2580000	117420000	-1.15487	258000000	5560000	252440000	-0.163059
	1	55600000	5560000	50040000	0.191215	55600000	1200000	54400000	-0.820727	120000000	1760000	118240000	0.166335
	7	25800000	1200000	24600000	0.499598	12000000	37800	11962200	-0.162939	17600000	258000	17342000	1
	14	12000000	1760	11998240	0.811415	176000	1760	174240	1.67372	81500	378	81122	3.32996
	21	1760000	2580	1757420	1.64566	378000	25.8	377974	≥1.34	37800	25.8	37774.2	3.6619
	28	81500	55.6	81444.4	2.97967	258000	17.6	257982	≥1.50	17600	17.6	17582.4	≥3.99
	35	378000	17.6	377982	2.31306	815000	17.6	814982	≥1.00	25800	17.6	25782.4	≥3.83
	42	17600	17.6	17582.4	≥3.65	17600	17.6	17582.4	≥2.67	17600	17.6	17582.4	≥3.99
	49	17600	17.6	17582.4	≥3.65
Clay loam	0	N/A	120000000	N/A	N/A	N/A	17600000	N/A	N/A	N/A	25800000	N/A	N/A
	0.04	5560000	17.6	5.55998e+06	N/A	8150000	17.6	8.14998e+06	N/A	8150000	17.6	8.14998e+06	N/A
	0.125	815000	17.6	814982	0.833925	81500	17.6	81482.4	2.00009	378000	17.6	377982	1.33369
	1	258000	25.8	257974	1.3335	17600	17.6	17582.4	2.66608	37800	17.6	37782.4	2.33387
	7	378000	17.6	377982	1.1676	55600	17.6	55582.4	2.16622	17600	17.6	17582.4	2.66608
	14	378000	17.6	377982	1.1676	17600	17.6	17582.4	2.66608	25800	17.6	25782.4	≥2.50
	21	378000	17.6	377982	1.1676	55600	17.6	55582.4	≥2.17	176000	17.6	175982	≥2.17
	28	556000	17.6	555982	1.00001	25800	17.6	25782.4	≥2.50
	35	258000	17.6	257982	1.33348
	42	120000	17.6	119982	1.66596
	49	25800	17.6	25782.4	2.33375
	56	17600	17.6	17582.4	≥2.5
Chalk soil	0	N/A	120000000	N/A	N/A	N/A	17600000	N/A	N/A	N/A	25800000	N/A	N/A
	0.04	25800000	3780	25796220	N/A	1200000	3780	1196220	N/A	5560000	815	5559185	N/A
	0.125	1760000	258	1759742	1.16611	556000	815	555185	0.333373	5560000	1760	5558240	7.38315e-05
	1	378000	120	377880	1.8342	37800	81.5	37718.5	1.50126	258000	1200	256800	1.33542
	7	378000	17.6	377982	1.83408	25800	17.6	25782.4	1.66649	25800	37.8	25762.2	2.33403
	14	176000	17.6	175982	2.16609	17600	17.6	17582.4	≥1.83	55600	17.6	55582.4	≥2.00
	21	17600	17.6	17582.4	≥3.17	17600	17.6	17582.4	≥1.83	81500	17.6	81482.4	≥1.83
	28	17600	17.6	17582.4	≥3.17					176000	17.6	175982	≥1.50
	35									55600	17.6	55582.4	≥2.00
	42
	49
River sediment	0	N/A	120000000	N/A	N/A	N/A	17600000	N/A	N/A	N/A	25800000	N/A	N/A
	0.04	120000000	815000	119185000	N/A	8150000	120000	8030000	N/A	176000000	378000	175622000	N/A
	0.125	81500000	258000	81242000	0.166441	5560000	55600	5504400	0.164006	25800000	258000	25542000	0.837324
	1	17600000	258000	17342000	0.837122	1760000	17600	1742400	0.663568	17600000	81500	17518500	1.00108
	7	556000	556	555444	2.33158	81500	258	81242	1.99493	815000	25.8	814974	2.33344
	14	81500	176	81324	3.166	25800	176	25624	2.49607	17600	25.8	17574.2	3.9997
	21	81500	25.8	81474.2	3.1652	815000	17.6	814982	≥0.99	55600	25.8	55574.2	≥3.50
	28	25800	17.6	25782.4	3.6649	37800	17.6	37782.4	≥2.33	25800	17.6	25782.4	≥3.83
	35	25800	17.6	25782.4	3.6649					55600	17.6	55582.4	≥3.50
	42	17600	17.6	17582.4	≥3.83					17600	17.6	17582.4	≥4.00
	49	17600	17.6	17582.4	≥3.83
†(a) VHSV J167 starting titre was 1.20 x 108 TCID50/ml, (b) IHNV 32/87 starting titre was 1.76 x 107 TCID50/ml and (c) IHNV HV-90 starting titre was 2.58 x 107 TCID50/ml - This is the titre at 0 h before mixing with the soil/sediment.
The drop in titre between time 0 and the 1 hr sample is the initial quantity adsorbed to the soil or sediment. The FRW was then replaced with new FRW after each sample.
Survival of 'adsorbed' virus (TCID50/ml) is represented by the ‘titre of filtered river water (FRW)-soil or FRW-sediment' minus 'the desorbed virus titre'. Viral decay is represented by the log10 drop of the titre from the absorbed titre after 1 hr. The value excludes the desorbed virus (which has also survived).
Desorption of the viruses (TCID50/ml) was quantified in the FRW wash at each sample point. The FRW was replaced with new FRW after each sample.
Titres written in red indicate where the titres have decreased to the limit of detection visible or below.
Grey cells indicate when there was no sample.
